# Supplementary material for: Seroprevalence and assessment of public awareness of Brucella spp., Toxoplasma gondii and Chlamydia abortus in small ruminants from selected smallholder commercial farms of Zimbabwe
Source: PLoS One. 2023 Jun 29;18(6):e0287902. doi: 10.1371/journal.pone.0287902 (PMC10310052; doi:10.1371/journal.pone.0287902)
Supplement: S2 File — (XLSX) [file pone.0287902.s004.xlsx]

## Sheet: Sheet1
UniqueKey	Location	Sex	Age	Education	Household_head	Household_size	Income	Livestock_total	Cattle	Poultry	Sheep	Goats	Donkey	BQ1	BQ2	Abortion	AbortionRank	Still_born	Still_born_Rank	Weak_offspring	Weak_offspring_Rank	Orchitis	Orchitis_Rank	Otherrepd	Knowlegde of abortion causes	BQ5	BQ6i	BQ6ii	BQ6iii	BQ7	BQ7i	BQ7ii	BQ7iii	BQ8	BQ8i	BQ8ia	BQ8ii	BQ8iia	BQ8iii	BQ8iiia	CQ1	CQ1i	CQ2	CQ3i	CQ3ii	CQ3iii	CQ3iv	CQ3v	CQ3vi
1	Chivi_district	Male	70	Secondary/High_school	Father	7	pension	27		12		15		Heartwater, Pulpy_Kidney	No	rare	4	none_observed		none_observed		none_observed			No	None	Cattle, Goats	Cattle, Goats	Cattle, Goats	No				Yes	Contact	Miscarriages	Contact	Miscarriages	Contact	Miscarriages
2	Chivi_district	Female	37	University_degree	Father	6	salary/wages, livestock	65	12			45	8	Heartwater, Abscesses	No	rare	3	rare	3	Common	2	none_observed			No	None	Cattle, Goats	Cattle, Goats	Cattle, Goats	No				No
3	Chivi_district	Male	35	Secondary/High_school	Father	7	livestock	41				41		Heartwater, Abortions	Yes	Common	2	Common	3	rare	4	none_observed			Yes	None	Don't_know	Don't_know	Don't_know	No				Don't_know
4	Chivi_district	Female	28	Primary_school	Father	3	livestock	51	12			39		Heartwater, Pulpy_kidney	No	rare	4	Common	3	Common	3	none_observed			No	None	Don't_know	Don't_know	Don't_know	No				Don't_know
5	Chivi_district	Male	25	Secondary/High_school	Father	6	livestock, small_jobs	27		15		12		Abortions, Heartwater, Abscesses	No	Common	2	rare	4	Common	2	none_observed			No	None	Don't_know	Don't_know	Don't_know	No				Don't_know
6	Chivi_district	Male	68	Primary_school	Father	8	crops, livestock	63	15	15		28	5	Heartwater, Pulpy_kidney, Scours	Yes	Common	2	none_observed		Frequent	1	none_observed			Yes	All (from vet)	Dogs, Donkeys	All_kinds_of_animals	Poultry	Yes	Communicable	Communicable	Communicable	Don't_know							No			Very_serious	N/A	Very_Serious	N/A	Very_serious	N/A
7	Chivi_district	Female	35	Primary_school	Father	6	livestock	30	8	10		12		Heartwater, Abortions	Yes	Common	2	none_observed		none_observed		none_observed			Yes	None	Don't_know	Don't_know	Don't_know	No				Don't_know
8	Chivi_district	Male	70	Secondary/High_school	Father	4	crops, donors	33	7	15		8	3	Heartwater, Abscesses	No	none_observed		none_observed		none_observed		none_observed			No	None	Cattle, Goats, Donkeys	Cattle, Goats, Donkeys	Cattle, Goats, Donkeys	No				Yes	Contact	Don't_know	Contact	Don't_know	Contact	Don't_know
9	Chivi_district	Male	52	Secondary/High_school	Father	6	salaries/wages	23	15	8				Heartwater, Blackleg, Anthrax, FMD	No	rare		none_observed		none_observed		none_observed			No	None	Buffalo, Cattle	Buffalo, Cattle	Buffalo, Cattle	Yes	STI	STI	STI	Yes	Ingestion	Don't_know	Ingestion	Don't_know	Ingestion	Don't_know
10	Chivi_district	Male	56	Secondary/High_school	Father	7	livestock	32	5	15		12		Mastitis, Stillbirths, Warts, Pneumonia	Yes	rare	4	rare	2	none_observed		none_observed			No	None	Cattle, Goats, Donkeys	Cattle, Goats, Donkeys	Cattle, Goats, Donkeys	No				Yes	Ingestion	Swollen_joints	Ingestion	Swollen_joints	Ingestion	Swollen_joints
11	Chivi_district	Male	39	Primary_school	Father	7	livestock, small_jobs	15	5			10		Heartwater, Abscesses	No	rare	3	rare	4	rare	4	none_observed			No	Only_1 (from vet)	Cattle, Goats, Sheep, Donkeys	Don't_know	Don't_know	Yes	Communicable	Don't_know	Don't_know	Yes	Ingestion	Don't_know	Don't_know	Don't_know	Don't_know	Don't_know	No			Very_serious	N/A	Very_Serious	N/A	Very_serious	N/A
12	Chivi_district	Male	68	Secondary/High_school	Father	4	livestock, small_jobs	52	13	13		18	8	Tick-borne_diseases, Heartwater	Yes	Common	2	none_observed		rare	4	none_observed			Yes	Only_2 (from vet)	Cattle, Goats, Donkeys	Cattle, Goats, Donkeys	Don't_know	No				Don't_know							Yes	Brucellosis, Chlamydiosis	Children	Very_serious	N/A	Very_Serious	N/A	Quite_serious	N/A
13	Chivi_district	Female	40	Secondary/High_school	Father	5	livestock	90	12	40		32	6	Heartwater, Orf, Pulpy_kidney	Yes	Common	2	rare	3	Common	2	none_observed			No	None	Don't_know	Don't_know	Don't_know	No				Don't_know
14	Chivi_district	Male	43	Secondary/High_school	Father	5	livestock	112	11	60		37	4	Heartwater, Orf, Pulpy_kidney	No	Frequent		Frequent		Common		none_observed			No	None	Don't_know	Don't_know	Don't_know	No				Don't_know
15	Chivi_district	Male	68	Primary_school	Father	6	crops, livestock	96	18	31		40	7	Abortions, Heartwater, Abscesses	Yes	Common	1	rare	4	none_observed		rare	4		No	None	Don't_know	Don't_know	Don't_know	No				Don't_know
16	Chivi_district	Female	68	Primary_school	Father	7	crops, livestock	101	25	20		50	6	Abortions, Heartwater, Pulpy_kidney, Abscesses	Yes	Frequent	1	Common	5	none_observed		rare	2		No	None	Don't_know	Don't_know	Don't_know	No				Don't_know
17	Chivi_district	Male	48	Secondary/High_school	Father	6	livestock, small_jobs	23				23		Heartwater	Yes	Common	1	Common	1	rare	5	rare	5		Yes	None	Don't_know	Don't_know	Don't_know	No				Don't_know
18	Chivi_district	Male	56	Secondary/High_school	Father	7	salaries/wages	31				31		Pulpy_kidney, Constipation, Heartwater	Yes	Common	1	rare	1	rare	5	rare	5		Yes	None	Don't_know	Don't_know	Don't_know	No				Don't_know
19	Chivi_district	Male	32	Secondary/High_school	Father	7	livestock	18				18		Abscesses, January_disease	Yes	Common	3	none_observed		rare	5	none_observed			No	None	Don't_know	Don't_know	Don't_know	No				Don't_know
20	Chivi_district	Male	33	Secondary/High_school	Father	8	livestock	23				23		Abscesses, January_disease, Pulpy_kidney	Yes	DNS		DNS		DNS		DNS			No	None	Don't_know	Don't_know	Don't_know	No				Don't_know
21	Chivi_district	Female	68	Primary_school	Father	6	crops, livestock	45	8	10		20	7	Heartwater, Pulpy_kidney	Yes	Common	2	none_observed		rare	4	none_observed			No	None	Don't_know	Don't_know	Don't_know	No				Don't_know
22	Chivi_district	Male	85	Primary_school	Father	5	crops, livestock	41	7	13		21		Heartwater, Pulpy_kidney	Yes	Frequent	2	none_observed		rare	5	none_observed			No	None	Don't_know	Don't_know	Don't_know	No				Don't_know
23	Chivi_district	Female	38	Secondary/High_school	Father	6	crops, livestock	31		10		21		Heartwater	No	none_observed		none_observed		none_observed		none_observed			Yes	None	Cattle, Goats, Donkeys	Cattle, Goats, Donkeys	Cattle, Goats, Donkeys	No				Don't_know
24	Chivi_district	Female	44	Secondary/High_school	Father	6	crops	26		6		20		Heartwater	No	none_observed		none_observed		none_observed		none_observed			Yes	None	Cattle, Goats, Sheep, Donkeys	Cattle, Goats, Sheep, Donkeys	Cattle, Goats, Sheep, Donkeys	No				Don't_know
25	Chivi_district	Male	21	Secondary/High_school	Father	8	crops, livestock	40	5	15		13	7	Abortions	Yes	Frequent	1	rare	3	Common	2	none_observed			No	None	Cattle, Goats, Donkeys	Cattle, Goats, Donkeys	Cattle, Goats, Donkeys	No				Don't_know
26	Chivi_district	Female	78	No_formal_education	Grandfather	16	crops, livestock	74	13	21		31	9	Heartwater, Abscesses	Yes	Common	3	rare	5	Common	3	none_observed			No	None	Don't_know	Don't_know	Don't_know	No				Don't_know
27	Chivi_district	Male	81	Primary_school	Grandfather	7	crops, livestock	75	12	18		41	4	Heartwater, Abscesses	No	rare	4	rare	4	Common	3	none_observed			No	None	Don't_know	Don't_know	Don't_know	No				Don't_know
28	Chivi_district	Male	45	Secondary/High_school	Father	6	crops, livestock	47	8	21		18		Heartwater, Abortions, Abscesses	Yes	Common	3	rare	5	rare	5	none_observed			No	None	None	None	None	No				Don't_know
29	Chivi_district	Female	39	Secondary/High_school	Father	8	crops, livestock	37	10	12		15		Heartwater, Abscesses, Abortions	Yes	Frequent	3	rare	5	rare	5	none_observed			No	None	None	None	None	No				Don't_know
30	Chivi_district	Male	29	Secondary/High_school	Father	7	crops, livestock	40	7	12		13	8	Heartwater, Abortions	Yes	Frequent	1	rare	4	Common	3	none_observed			Yes	None	Cattle, Goats, Donkeys	Cattle, Goats, Donkeys	Cattle, Goats, Donkeys	No				Don't_know
31	Chivi_district	Male	79	Primary_school	Father	4	crops, livestock, small_business	51	12	18		21		Abortions, Heartwater	No	Common	2	none_observed		rare	5	none_observed			No	None	Don't_know	Don't_know	Don't_know	No				Don't_know
32	Chivi_district	Male	65	Primary_school	Father	5	crops, livestock, small_jobs	53	19	21		13		Abortions, Heartwater	Yes	Common	2	none_observed		rare	4	none_observed			No	None	Don't_know	Don't_know	Don't_know	No				Don't_know
33	Chivi_district	Male	51	Secondary/High_school	Father	4	crops, livestock	36	3	15		15	3	Heartwater, Abscesses	No	rare	5	none_observed		rare	5	none_observed			Yes	None	Don't_know	Don't_know	Don't_know	No				Yes	Contact	Don't_know	Contact	Don't_know	Contact	Don't_know
34	Chivi_district	Male	45	Secondary/High_school	Father	6	small_jobs	44	1	20		18	5	Heartwater	No	rare	5	none_observed		rare	5	none_observed			Yes	None	Don't_know	Don't_know	Don't_know	No				Yes	Contact	Don't_know	Contact	Don't_know	Contact	Don't_know
35	Chivi_district	Female	41	Secondary/High_school	Father	4	livestock, small_jobs	12				12		Heartwater, Abscesses	Yes	rare	4	none_observed		Common	2	rare	4		No	None	Cattle, Goats	Cattle, Goats	Cattle, Goats	Yes	Lack_of_feed_and_water	Lack_of_feed_and_water	Lack_of_feed_and_water	Yes	Ingestion	Don't_know	Ingestion	Don't_know	Ingestion	Don't_know
36	Chivi_district	Male	43	Secondary/High_school	Father	5	small_jobs	5				5		Heartwater	Yes	rare	4	none_observed		Common	2	none_observed			No	None	Cattle, Goats	Cattle, Goats	Cattle, Goats	Yes	Lack_of_water	Lack_of_water	Lack_of_water	Yes	Ingestion	Don't_know	Ingestion	Don't_know	Ingestion	Don't_know
37	Chivi_district	Male	36	Secondary/High_school	Father	8	livestock, small_jobs	72	30			39	3	Liver_fluke, Wire_worm, Abscesses	No	rare	3	rare	3	Common	2	none_observed			No	All (from extentionist)	Goats, Sheep	Don't_know	Don't_know	No				Yes	Contact	Respiratory_signs	Contact	Respiratory_signs	Contact	Respiratory_signs	No			N/A	N/A	N/A	N/A	N/A	N/A
38	Makoni_district	Female	62	University_degree	Father	8	crops, livestock, salary/wages	202	24	60	48	70		Pneumonia, Conjuctivitis, Liver_fluke	No	Common	3	Common	2	Common	2	none_observed			Yes	None	Sheep, Goats	Sheep, Goats	Sheep, Goats	Yes	environment	environment	environment	Don't_know
39	Makoni_district	Male	33	Primary_school	Father	6	salary/wages, livestock	59	13	6	9	31		Conjuctivitis, Pneumonia, Abscesses	Yes	Common	2	rare	3	Common	2	none_observed			No	None	Sheep	Sheep	Sheep	No				Don't_know
40	Makoni_district	Female	51	University_degree	Father	7	salary/wages, livestock	175	41		59	75		Worms, Tick-borne_diseases	No	rare	4	rare	4	Common	2	none_observed			No	None	Don't_know	Don't_know	Don't_know	No				No
41	Makoni_district	Male	24	Diploma/Certificate	Father	5	salaries/wages	137	34		31	72		Heartwater, Bottle_jaw	No	rare	2	none_observed		rare	2	none_observed			No	None	Cattle, Goats, Sheep	Cattle, Goats, Sheep	Cattle, Goats, Sheep	No				Don't_know
42	Makoni_district	Male	32	Secondary/High_school	Father	8	livestock	178	36		59	80	3 (horses)	Liver_fluke, Wire_worm	No	rare	3	rare	3	Common	2	none_observed			No	All (from extentionist)	Goats, Sheep	Don't_know	Don't_know	No				Yes	Contact	Respiratory_signs	Contact	Respiratory_signs	Contact	Respiratory_signs	No			N/A	N/A	N/A	N/A	N/A	N/A
43	Makoni_district	Male	38	Secondary/High_school	Father	7	livestock	107	41		28	38		Abscesses, Bottle_jaw	Yes	Common	2	none_observed		Common	2	none_observed			No	All (from extentionist)	Cattle, Goats, Sheep	Cattle, Goats, Sheep	Cattle, Goats, Sheep	No				Yes	Contact	Weakness, Dyspnea	Contact	Weakness, Dyspnea	Contact	Weakness, Dyspnea	No			N/A	N/A	N/A	N/A	N/A	N/A
44	Makoni_district	Male	51	Technical /vocational_training	Father	4	salaries/wages	91		50		41		Orf, Abscesses	No	rare	2	rare	4	Common	2	none_observed		Disabled_offspring (rare, 3)	No	Only_2 (from training/workshop)	Cattle	Cattle, Sheep	Don't_know	Yes	wildlife	wildlife	Don't_know	Don't_know							No			Quite_serious	Quite_serious	Quite_serious	Quite_serious	N/A	N/A
45	Makoni_district	Male	29	University_degree	Father	8	crops, livestock	187	24	28	53	82		Pneumonia, Conjuctivitis	Yes	Common	2	Common	2	Common	2	none_observed			Yes	Only_1 (from vet)	Cattle	Don't_know	Don't_know	Yes	environment	Don't_know	Don't_know	Don't_know							No			Very_serious	Very_serious	N/A	N/A	N/A	N/A
46	Makoni_district	Female	32	University_degree	Father	8	crops, livestock	127	23		41	63		Liver_fluke, Pneumonia, Abscesses	No	rare	3	rare	3	Common	2	none_observed			Yes	None	Don't_know	Don't_know	Don't_know	No				Don't_know
47	Makoni_district	Male	45	Primary_school	Father	6	salaries/wages	50		12	10	28		Pulpy_kidney, Worms	No	rare	4	rare	4	Common	2	none_observed			Yes	None	Don't_know	Don't_know	Don't_know	No				Don't_know
48	Makoni_district	Male	41	Secondary/High_school	Father	5	salaries/wages	73	4		28	41		Abscesses, Pneumonia	No	rare	4	Common	3	Common	2	none_observed			Yes	None	Don't_know	Don't_know	Don't_know	No				Don't_know
49	Makoni_district	Male	64	University_degree	Father	16	crops, livestock, salary/wages	376	24	195	52	105		Liver_fluke, Pneumonia, Tick-borne_dieases	Yes	Common	3	Common	3	Frequent	2	none_observed			Yes	None	Sheep	Sheep	Sheep	Yes	Poorly_ventilated_housing, From_environment	Poorly_ventilated_housing, From_environment	Poorly_ventilated_housing, From_environment	Don't_know
50	Makoni_district	Male	41	Secondary/High_school	Father	4	crops, livestock, small_jobs	73		31		42		Heartwater, Pulpy_kidney	Yes	Common	2	Common	2	none_observed		none_observed			No	None	Don't_know	Don't_know	Don't_know	No				Don't_know
51	Makoni_district	Male	46	Diploma/Certificate	Father	8	crops, livestock, small_jobs	148	24		41	83		Heartwater, Worms, Pneumonia	Yes	Common	3	none_observed		Common	3	none_observed			Yes	None	Don't_know	Don't_know	Don't_know	No				No
52	Makoni_district	Female	34	Secondary/High_school	Father	5	livestock, small_jobs	118	34			84		Heartwater, Pulpy_kidney, Liver_fluke	No	Common	3	rare	3	rare	4	none_observed			No	None	Don't_know	Don't_know	Don't_know	No				Don't_know
53	Makoni_district	Male	38	Secondary/High_school	Father	8	crops, livestock, salary/wages	113	23		18	72		Heartwater, Pneumonia, Pulpy_kidney	No	rare	3	rare	4	rare	4	none_observed			No	None	Don't_know	Don't_know	Don't_know	No				Don't_know
54	Makoni_district	Female	42	University_degree	Father	4	salary/wages, livestock	163	13	24	21	105		Heartwater, Pulpy_kidney, Pneumonia	No	rare	3	rare	3	rare	3	none_observed			No	None	Don't_know	Don't_know	Don't_know	No				No
55	Makoni_district	Male	44	University_degree	Father	5	crops, livestock, salary/wages	149	15	21	32	81		Abortions, Conjuctivitis, Pneumonia, Heartwater, Pulpy_kidney	Yes	Common	2	Common	2	Common	3	none_observed			No	None	Sheep	Sheep	Sheep	No				No
56	Makoni_district	Male	46	University_degree	Father	4	livestock	129		21		108		Heartwater, Abortions, Pulpy_kidney	Yes	Common	2	Common	2	Common	2	none_observed			No	None	Don't_know	Don't_know	Don't_know	No				Don't_know
57	Makoni_district	Female	46	University_degree	Father	4	livestock	179	36		51	92		Heartwater, Toxic_plants, Worms	No	rare	3	rare	3	rare	3	none_observed			Yes	None	Sheep	Sheep	Sheep	No				Don't_know
58	Makoni_district	Male	58	University_degree	Father	6	livestock	264	41		81	142		Worms	No	rare	2	rare	2	rare	2	none_observed			Yes	None	Don't_know	Don't_know	Don't_know	No				Don't_know
59	Makoni_district	Male	54	University_degree	Father	4	crops, livestock	131				131		Orf, Worms, Toxic_plants, Poor_diet	No	rare	3	rare	3	rare	3	none_observed			Yes	None	Don't_know	Don't_know	Don't_know	No				Don't_know
60	Makoni_district	Male	46	Diploma/Certificate	Father	4	salaries/wages	86				86		Toxic_plants, Orf, Scours, Worms	No	Common	3	rare	3	Common	3	none_observed		Premature_offspring, Disabled_offspring (rare, 3)	No	None	Cattle, Goats, Sheep	Cattle, Goats, Sheep	Cattle, Goats, Sheep	No				Don't_know
61	Makoni_district	Male	47	Secondary/High_school	Father	7	crops, livestock, small_jobs	51	15			36		Heartwater, Abscesses	Yes	Common	2	Common	2	Common	2	none_observed			Yes	None	Cattle, Goats, Sheep	Cattle, Goats, Sheep	Cattle, Sheep, Goats	Yes	environment	environment	environment	Don't_know
62	Makoni_district	Male	38	Technical /vocational_training	Father	16	crops, livestock	188	34		51	103		Worms, Pneumonia, Pulpy_kidney	No	rare	3	none_observed		rare	3	none_observed			No	None	Don't_know	Don't_know	Don't_know	No				Don't_know
63	Makoni_district	Male	54	University_degree	Father	3	crops, livestock	242		101	9	132		Orf, Toxic_plants, Abscesses	No	rare	3	rare	3	rare	3	none_observed		Disabled_offspring (rare, 3)	Yes	None	Don't_know	Don't_know	Don't_know	No				Don't_know
64	Makoni_district	Male	35	Secondary/High_school	Father	4	small_jobs	12				12		Heartwater, Pulpy_kidney	No	rare	4	rare	4	Common	3	none_observed			No	None	Don't_know	Don't_know	Don't_know	No				Don't_know
65	Makoni_district	Male	48	No_formal_education	Father	6	crops, livestock	23				23		Heartwater, Worms	No	rare	4	Common	2	Common	2	none_observed			Yes	None	Sheep	Sheep	Sheep	Yes	Sheep_less_hardy	Sheep_less_hardy	Sheep_less_hardy	No
66	Makoni_district	Female	48	Diploma/Certificate	Father	6	livestock, small_jobs	71	21		8	42		Worms, Pulpy_kidney	No	rare	2	none_observed		rare	2	none_observed			No	None	Don't_know	Don't_know	Don't_know	No				Don't_know
67	Makoni_district	Female	46	Secondary/High_school	Father	12	crops, livestock, salary/wages	157	8	25	41	83		Heartwater, Pneumonia, Liver_fluke, Conjuctivitis	No	rare	4	rare	4	Common	3	none_observed			Yes	None	Don't_know	Don't_know	Don't_know	No				Don't_know
68	Makoni_district	Male	34	Primary_school	Father	8	salary/wages, livestock	127	34		12	81		Heartwater, Pulpy_kidney, Conjuctivitis	No	rare	3	rare	3	Common	2	none_observed			Yes	None	Cattle, Goats, Sheep	Cattle, Goats, Sheep	Cattle, Goats, Sheep	No				Don't_know
69	Zvimba_district	Female	27	Primary_school	Father	3	salaries/wages	41	16			25		Heartwater, Orf	No	rare	4	none_observed		rare	4	none_observed			No	None	Don't_know	Don't_know	Don't_know	No				Don't_know
70	Zvimba_district	Male	23	Primary_school	Father	4	salaries/wages	56	23		13	20		Heartwater, Orf	Yes	Common	1	none_observed		Common	1	none_observed			No	None	Don't_know	Don't_know	Don't_know	Yes	Don't_know	Don't_know	Stress	Don't_know
71	Zvimba_district	Male	33	Primary_school	Father	7	salary/wages, livestock	63	32			31		Heartwater, Abscesses	No	rare	3	rare	4	rare	3	none_observed			No	None	Cattle, Goats	Cattle, Goats	Cattle, Goats	No				Don't_know
72	Zvimba_district	Female	21	Secondary/High_school	Father	4	salary/wages, livestock	47	18			29		Abscesses, Tick-borne_diseases, Tick_infestations	No	none_observed		none_observed		none_observed		none_observed			No	None	Cattle, Goats, Sheep	Cattle, Goats, Sheep	Cattle, Goats, Sheep	No				Don't_know
73	Zvimba_district	Male	33	Primary_school	Father	4	livestock, small_jobs	94	30		21	43		Abscesses, Heartwater, Orf	No	rare	5	rare	5	rare	5	none_observed			Yes	None	Don't_know	Don't_know	Don't_know	No				Don't_know
74	Zvimba_district	Male	31	Primary_school	Father	4	salaries/wages	149	25	14	13	97		Heartwater, Orf	Yes	Common	2	rare	4	Common	1	none_observed			Yes	None	Don't_know	Goats	Don't_know	No				Don't_know
75	Zvimba_district	Male	21	Secondary/High_school	Father	4	salaries/wages	72	23	14	13	22		Heartwater, Orf	Yes	Common	1	rare	4	Common	1	none_observed			No	None	Don't_know	Goats	Don't_know	Yes	Don't_know	Stress	Don't_know	Don't_know
76	Zvimba_district	Male	19	Secondary/High_school	Father	5	crops, livestock, salary/wages	63	26		9	28		Orf, Heartwater	No	rare	3	rare	3	none_observed		none_observed			No	None	Don't_know	Don't_know	Don't_know	No				Don't_know
77	Zvimba_district	Female	25	Secondary/High_school	Father	6	salary/wages, livestock	46	12		8	26		Gall_sickness, Heartwater, Orf	No	rare	3	rare	4	Common	2	none_observed			No	None	Don't_know	Don't_know	Don't_know	No				Don't_know
78	Zvimba_district	Male	28	Secondary/High_school	Father	4	livestock, small_jobs	66	13		12	41		Orf, Gall_sickness	No	Common	2	rare	4	rare	3	none_observed			No	None	Don't_know	Don't_know	Don't_know	No				Don't_know
79	Zvimba_district	Male	38	Diploma/Certificate	Father	4	salaries/wages	225	23	14	13	175		Heartwater, Orf	Yes	Common	1	rare	4	Common	1	none_observed			No	None	Don't_know	Goats	Don't_know	No				Don't_know
80	Zvimba_district	Male	31	No_formal_education	Father	4	livestock, small_jobs	53		12		41		Puipy_kidney, Bottle_jaw	No	rare	3	rare	3	Common	2	none_observed			No	None	Don't_know	Don't_know	Don't_know	No				Don't_know
81	Zvimba_district	Female	26	Primary_school	Father	6	salaries/wages	63		26		37		Heartwater, Pulpy_kidney	No	none_observed		none_observed		none_observed		none_observed			Yes	None	Don't_know	Don't_know	Don't_know	No				Don't_know
82	Zvimba_district	Male	35	Primary_school	Father	4	livestock, small_jobs	30				30		Worms, Heartwater, Pulpy_kidney	No	rare	3	rare	3	none_observed		none_observed			No	None	Don't_know	Don't_know	Don't_know	No				Don't_know
83	Zvimba_district	Male	23	Technical /vocational_training	Father	6	crops, livestock, small_jobs	137	22		34	81		Bottle_jaw, Heartwater, Pulpy_kidney	Yes	Common	3	Common	3	Common	2	none_observed			No	None	Don't_know	Don't_know	Don't_know	No				Don't_know
84	Zvimba_district	Male	28	Secondary/High_school	Father	7	salary/wages, livestock	92	15	21	19	37		Orf, Heartwater	No	none_observed		none_observed		none_observed		none_observed			Yes	None	Don't_know	Don't_know	Don't_know	No				Don't_know
85	Zvimba_district	Female	35	Technical /vocational_training	Father	4	salary/wages, livestock	137		50	12	75		Pneumonia, Tick-borne_diseases	Yes	Common	2	none_observed		Common	3	none_observed			No	Only_1 (from vet)	Cattle, Wildlife, Goats	Don't_know	Don't_know	Yes	From_wildlife	Don't_know	Don't_know	No							No			Quite_serious	Quite_serious	N/A	N/A	N/A	N/A
86	Zvimba_district	Male	28	Diploma/Certificate	Father	6	crops, livestock, salary/wages	112	26	14	11	61		Tick-borne_diseases, Pulpy_kidney	No	none_observed		none_observed		none_observed		none_observed			Yes	None	Don't_know	Don't_know	Don't_know	No				No
87	Zvimba_district	Female	35	Secondary/High_school	Father	6	salary/wages, livestock	45	13		9	23		Gall_sickness, Heartwater	No	none_observed		none_observed		none_observed		none_observed			No	None	Cattle, Goats, Sheep	Cattle, Goats, Sheep	Cattle, Goats, Sheep	Yes	Communicable	Communicable	Communicable	No
88	Zvimba_district	Male	32	Primary_school	Father	4	small_jobs	15				15		Tick-borne_diseases	Yes	Common	2	none_observed		Common	3	none_observed			Yes	Only_1 (from vet)	Cattle	Don't_know	Don't_know	Yes	Ingestion	Don't_know	Don't_know	Yes	Contact	Headache, fever/chills	Don't_know	Don't_know	Don't_know	Don't_know	No			Quite_serious	Quite_serious	N/A	N/A	N/A	N/A
89	Zvimba_district	Male	34	Secondary/High_school	Mother	7	salaries/wages, small_jobs	31				31		Heartwater, Orf	No	none_observed		none_observed		none_observed		none_observed			No	None	Don't_know	Don't_know	Don't_know	No				Don't_know
90	Zvimba_district	Male	40	Technical /vocational_training	Father	4	salaries/wages	54	21		5	28		Worms, Liver_fluke	No	rare	3	none_observed		rare	3	none_observed			No	None	Don't_know	Don't_know	Don't_know	No				No
91	Zvimba_district	Female	32	Secondary/High_school	Father	5	salaries/wages	89			38	51		Tick-borne_diseases	Yes	Frequent	1	Common	2	Common	2	none_observed			Yes	None	Don't_know	Don't_know	Don't_know	No				Don't_know
92	Zvimba_district	Male	28	Secondary/High_school	Father	4	salaries/wages	34	11			23		Heartwater, Poor_doers	No	none_observed		none_observed		none_observed		none_observed			No	None	Don't_know	Don't_know	Don't_know	No				No
93	Zvimba_district	Male	33	Secondary/High_school	Father	6	salary/wages, livestock	72	21		6	45		Heartwater, Gall_sickness	No	rare	3	none_observed		Common	2	rare	3		No	None	Cattle, Goats, Sheep	Cattle, Goats, Sheep	Cattle, Goats, Sheep	Yes	environment	environment	environment	Yes	enviroment	Don't_know	environment	Don't_know	environment	Don't_know
94	Zvimba_district	Male	31	Primary_school	Father	5	crops, livestock	65	21		9	35		Gall_sickness, Worms, Scours	Yes	Frequent	1	rare	4	Common	2	none_observed			No	None	Don't_know	Don't_know	Don't_know	No				Don't_know
95	Zvimba_district	Female	19	Secondary/High_school	Father	5	salaries/wages	25	13			12		Abscesses	No	none_observed		none_observed		none_observed		none_observed			Yes	None	Don't_know	Don't_know	Don't_know	No				Don't_know
96	Zvimba_district	Male	55	University_degree	Father	5	livestock	198	41		60	97		Heartwater, Worms	Yes	Common	2	Common	2	Common	2	none_observed			No	None	Cattle, Goats, Sheep	Cattle, Goats, Sheep	Cattle, Goats, Sheep	Yes	environment	environment	environment	No
97	Zvimba_district	Male	30	Secondary/High_school	Father	4	livestock	36				36		Abortions, Heartwater	Yes	Common	2	Common	3	rare	4	none_observed			Yes	None	Don't_know	Don't_know	Don't_know	No				Don't_know
98	Zvimba_district	Male	29	Secondary/High_school	Father	6	salary/wages, livestock	31		21		10		Abortions, Heartwater	Yes	Common	2	rare	4	Common	2	none_observed			No	None	Don't_know	Don't_know	Don't_know	No				Don't_know
99	Zvimba_district	Male	28	Primary_school	Father	4	livestock	65	15		10	40		Heartwater, Abortions	Yes	Common	2	Common	3	Common	3	none_observed			No	None	Don't_know	Don't_know	Don't_know	No				Don't_know
100	Zvimba_district	Male	46	University_degree	Father	5	salary/wages, livestock	215	30		80	105		Heartwater, Abortions, Abscesses	Yes	Frequent	2	Common	3	Common	2	none_observed			No	None	Goats, Sheep	Goats, Sheep	Goats, Sheep	No				No
101	Zvimba_district	Male	36	Diploma/Certificate	Father	5	salary/wages, livestock	96	20	31		45		Orf, Abscesses, Heartwater	No	rare	2	rare	5	rare	3	none_observed			No	None	Don't_know	Don't_know	Don't_know	No				Don't_know
102	Zvimba_district	Female	34	Diploma/Certificate	Father	3	salaries/wages	94	10	21	12	51		Heartwater, Orf	No	rare	3	rare	5	rare	3	none_observed			No	None	Don't_know	Goats	Don't_know	No				Don't_know
103	Zvimba_district	Male	65	Secondary/High_school	Father	5	pension	23	16			7		Heartwater	No	rare		none_observed		none_observed		none_observed			No	None	Cattle, Goats	Cattle, Goats	Cattle, Goats	Yes	Tick-borne_transmission	Tick-borne_transmission	Tick-borne_transmission	Yes	Contact	Miscarriages	Contact	Miscarriages	Contact	Miscarriages
[truncated: 30 more columns]
