# Supplementary material for: Seroprevalence and assessment of public awareness of Brucella spp., Toxoplasma gondii and Chlamydia abortus in small ruminants from selected smallholder commercial farms of Zimbabwe
Source: PLoS One. 2023 Jun 29;18(6):e0287902. doi: 10.1371/journal.pone.0287902 (PMC10310052; doi:10.1371/journal.pone.0287902)
Supplement: S3 File — (XLSX) [file pone.0287902.s005.xlsx]

## Sheet: KAP_data_dictionary
Questionnaire survey
Epiinfo name	Type	Size	Question on Questionnaire	Variable name	Coding	Comment
Location		3	Location	Location	Chivi_district (1), Makoni_district (2), Zvimba_district (3)
Sex		2	Sex of respondent	Sex	Male (0), Female (1)
Age			Age of respondent	Age	True_age	Numerical value
Education		8	Level of education	Education	No_formal_education (1), Primary_school (2), Secondary/High_school (3), Technical /vocational_training (4), Diploma/Certificate (5), University_degree (6), Don’t_know (7), Refused (8)
Household head		4	Who is the head of the household?	Household_head	Father (1), Mother (2), Children (3), Other (4)
Household size			How many people live in your household (children and relatives included)?	Household_size	True_number	Numerical value
Income		4	Sources of income?	Income	crops (1), livestock (2), salaries/wages (3), other (4)
Livestock total			How many animals do you have altogether?	Livestock_total	True_number	Numerical value
Cattle			Cattle	Cattle	True_number	Numerical value
Poultry			Poultry	Poultry	True_number	Numerical value
Pigs			Pigs	Pigs	True_number	Numerical value
Sheep			Sheep	Sheep	True_number	Numerical value
Goats			Goats	Goats	True_number	Numerical value
Donkey			Donkey	Donkey	True_number	Numerical value
Horses			Horses	Horses	True_number	Numerical value
BQ1			What are the common diseases that affect your small ruminants?	BQ1	Disease_name(s)
BQ2		2	Do you have problems with reproductive diseases in your flock?	BQ2	Yes (1), No (0)
Reproductive Condition/disease		5	Reproductive Condition/disease	Reproductive Condition/disease	Abortion (1), Still_born (2), Weak_offspring (3), Orchitis (4), Other (5)
Abortion		4	Reproductive Condition/disease frequency of occurrence	Abortion	Frequent (1), Common (2), rare (3), none_observed (4)
Still born		4	Reproductive Condition/disease frequency of occurrence	Still born	Frequent (1), Common (2), rare (3), none_observed (4)
Weak offspring		4	Reproductive Condition/disease frequency of occurrence	Weak offspring	Frequent (1), Common (2), rare (3), none_observed (4)
Orchitis		4	Reproductive Condition/disease frequency of occurrence	Orchitis	Frequent (1), Common (2), rare (3), none_observed (4)
Other (specify)		4	Reproductive Condition/disease frequency of occurrence	Other (specify)	Frequent (1), Common (2), rare (3), none_observed (4)
Abortion Rank		5	Reproductive Condition/disease rank	Abortion Rank	1, 2, 3, 4, 5	1 is most severe, 5 least severe
Still born Rank		5	Reproductive Condition/disease rank	Still born Rank	1, 2, 3, 4, 5	1 is most severe, 5 least severe
Weak offspring Rank		5	Reproductive Condition/disease rank	Weak offspring Rank	1, 2, 3, 4, 5	1 is most severe, 5 least severe
Orchitis Rank		5	Reproductive Condition/disease rank	Orchitis Rank	1, 2, 3, 4, 5	1 is most severe, 5 least severe
Other (specify) Rank		5	Reproductive Condition/disease rank	Other (specify) Rank	1, 2, 3, 4, 5	1 is most severe, 5 least severe
Other (specify)			Reproductive Condition/disease: other (specify)	Other (specify)	Condition_name
Abortion causes			What do you associate small ruminant abortions (abortion storms) with?	Abortion_causes	Opinion
BQ5		4	Have you heard of the following disease conditions: Brucellosis, Chlamydiosis, and Toxoplasmosis?	BQ5	Only 1 (1), Only 2 (2), All (3), None (4)
BQ5i		7	If yes, where did you get the information Brucellosis	BQ5i	Veterinary_doctors (1), Extentionist (2), Newspapers/magazine (3), Television/radio (4), Internet (5), From_this_study,Other (7)
BQ5ii		7	If yes, where did you get the information Chlamydiosis	BQ5ii	Veterinary_doctors (1), Extentionist (2), Newspapers/magazine (3), Television/radio (4), Internet (5), From_this_study,Other (7)
BQ5iii		7	If yes, where did you get the information Toxoplasmosis	BQ5iii	Veterinary_doctors (1), Extentionist (2), Newspapers/magazine (3), Television/radio (4), Internet (5), From_this_study,Other (7)
BQ6i			Which animals can be infected by Brucelosis	BQ6i	Opinion
BQ6ii			Which animals can be infected by Chlamydiosis	BQ6ii	Opinion
BQ6iii			Which animals can be infected by Toxoplasmosis	BQ6iii	Opinion
BQ7		2	Do you know how animals are infected by the following?	BQ7	Yes (1), No (0)
BQ7i			Do you know how animals are infected by Brucelosis?	BQ7i	Opinion
BQ7ii			Do you know how animals are infected by Chlamydiosis?	BQ7ii	Opinion
BQ7iii			Do you know how animals are infected by Toxoplasmosis?	BQ7iii	Opinion
BQ8		3	Can humans be infected with these diseases?	BQ8	No (0), Yes (1), Don't_know (2)
BQ8i			If yes, how do they get Brucellosis?	BQ8i	Opinion	from_infected_animals(contact), eating_infected_meat/animals(ingestion)
BQ8ia			What are the symptoms of Brucellosis in humans	BQ8ia	Opinion
BQ8ii			If yes, how do they get Chlamydiosis?	BQ8ii	Opinion	from_infected_animals(contact), eating_infected_meat/animals(ingestion)
BQ8iia			What are the symptoms of Chlamydiosis in humans	BQ8iia	Opinion
BQ8iii			If yes, how do they get Toxoplasmosis?	BQ8iii	Opinion	from_infected_animals(contact), eating_infected_meat/animals(ingestion)
BQ8iiia			What are the symptoms of Toxoplasmosis in humans	BQ8iiia	Opinion
CQ1		2	Do you believe any family members are at risk of acquiring brucellosis, chlamydiosis, or toxoplasmosis?	CQ1	Yes (1), No (0)
CQ1i			If yes, which condition(s)	CQ1i	Brucellosis (1), Chlamydiosis (2), Toxoplasmosis (3)
CQ2			If yes, to the above questions, which family member(s) do you think is/are most susceptible to infection?	CQ2	Opinion
CQ3i		4	If your goat gets brucellosis how serious do you consider this to be?	CQ3i	Very_serious (1), Quite_serious (2), Not_serious (3), N/A (4)
CQ3ii		4	If your sheep gets brucellosis how serious do you consider this to be?	CQ3ii	Very_serious (1), Quite_serious (2), Not_serious (3), N/A (4)
CQ3iii		4	If your goat gets chlamydiosis how serious do you consider this to be?	CQ3iii	Very_serious (1), Quite_serious (2), Not_serious (3), N/A (4)
CQ3iv		4	If your sheep gets chlamydiosis how serious do you consider this to be?	CQ3iv	Very_serious (1), Quite_serious (2), Not_serious (3), N/A (4)
CQ3v		4	If your goat gets toxoplasmosis how serious do you consider this to be?	CQ3v	Very_serious (1), Quite_serious (2), Not_serious (3), N/A (4)
CQ3vi		4	If your sheep gets toxoplasmosis how serious do you consider this to be?	CQ3vi	Very_serious (1), Quite_serious (2), Not_serious (3), N/A (4)
CQ4		4	How significant are small ruminant abortions to your livelihood?	CQ4	Extremely_significant (1), Very_significant (2), Significant (3), Not_significant (4)
CQ5		2	Do you need/would you like more information on these diseases?	CQ5	Yes (1), No (0)
CQ5i			If yes, how would you like to receive that information?	CQ5i	Opinion
DQ1		6	Who is responsible for the day to day management of the small ruminants?	DQ1	Father (1), Mother (2), Grandfather (3), Grandmother (4)Child/Children (5), Other (6)
DQ2		4	What system do you use to manage the small ruminants?	DQ2	Free_range (1), Intensive (2), Mixed (3), Other (4)
DQ3		4	What supplementary feed do you give to your small ruminants?	DQ3	None (1), Stover (2), Silage (3), Other (4)
DQ4i		3	function(s) and sub function(s) small ruminants play in your household: Consumption	DQ4i	Milk (1), Meat (2), Hides/horns (3)
DQ4ii		3	function(s) and sub function(s) small ruminants play in your household: Household finance	DQ4ii	Income_generation (1), Bill_payments (2), Capital_investment (3)
DQ4iii		3	function(s) and sub function(s) small ruminants play in your household: Social	DQ4iii	Cultural_rituals (1), Cultural_ceremony1stchild (2), Social_status (3)
DQ4iv		2	function(s) and sub function(s) small ruminants play in your household: related to crop production	DQ4iv	True (1), False (0)
DQ4v		1	function(s) and sub function(s) small ruminants play in your household: other (specify)	DQ4v	Opinion
DQ5i		4	When milk is used for consumption, how do you process it prior to consumption?	DQ5i	Boiling (1), Chilling (2), Fermentation (3), Raw (4)
DQ5ii		4	When meat is used for consumption, how do you process it prior to consumption?	DQ5ii	Boiling (1), Chilling (2), Drying (3), Roasting (4)
DQ6i		2	Do you vaccinate your sheep/goats?	DQ6i	Yes (1), No (0)
DQ6ii			If Yes, List the vaccination(s)?	DQ6ii	Opinion
DQ6iii			If Yes, state the vaccination(s) frequency?	DQ6iii	Opinion
DQ7i		2	Do you treat any diseases including reproductive conditions affecting your small ruminants?	DQ7i	Yes (1), No (0)
DQ7ii		3	If yes, what do you use?	DQ7ii	Plants (1), Commercial drugs (2), Non-plant_remedies (3)
DQ7iii			What is the estimated cost associated with the treatment(s)?	DQ7iii	Estimated_value	Numerical_value
DQ8		5	Who performs the treatment?	DQ8	Father (1), Mother (2), Extensionist (3), Vet (4), Other (5)
DQ9		2	Have you ever used alternative methods for controlling reproductive diseases?	DQ9	Yes (1), No (0)
DQ9i			If Yes state what you did?	DQ9i	Opinion
DQ10i		2	Do you assist delivery of pregnant sheep/goats?	DQ10i	Yes (1), No (0)
DQ10ii		3	If yes, how do you assist?	DQ10ii	Birth_aid (1), Assitance_to_Vet (2), Giving_intrauterine_medication (3)
DQ11		4	Do you take any specific actions to protect yourself when dealing with sheep/goats having an abortion or with retained placenta/dead foetuses?	DQ11	Use_gloves (1), Use_mask (2), Wash_hands (3), Other (4)
DQ12		5	State how you dispose or handle the contents of the abortion after an abortion has occurred?	DQ12	Burn (1), Bury (2), Eat (3), Pet_food (4), Other (5)
DQ13i		2	Have you or any family member suffered from any disease(s) during the time of small ruminant abortion?	DQ13i	Yes (1), No (0)
DQ13ii			If Yes, Disease condition diagnosed	DQ13ii	Opinion
DQ13iii			How condition was managed	DQ13iii	Opinion
DQ13iv			How much treatment cost	DQ13iv	Cost	Numerical value
