# Supplementary material for: Seroprevalence and assessment of public awareness of Brucella spp., Toxoplasma gondii and Chlamydia abortus in small ruminants from selected smallholder commercial farms of Zimbabwe
Source: PLoS One. 2023 Jun 29;18(6):e0287902. doi: 10.1371/journal.pone.0287902 (PMC10310052; doi:10.1371/journal.pone.0287902)
Supplement: S4 File — (XLSX) [file pone.0287902.s006.xlsx]

## Sheet: Serology dataset
Specimen ID	Location	Species	Age	Sex	Parity	Hx abortion/wo/sb	Hx orchitis	Group/flock	Brucella S/P%	Brucella Seropositivity	T. gongii S/P%	T. gondii Seropositivity	C. abortus S/P%	C. abortus Seropositivity
CH001	Chivi	Caprine	1-2	F	1	YES	N/A	A	0.03	NEG	0.26	NEG	0.17	NEG
CH002	Chivi	Caprine	2-3	F	2	YES	N/A	A	0.02	NEG	0.09	NEG	0.24	NEG
CH003	Chivi	Caprine	4-5	F	3	YES	N/A	A	0.08	NEG	0.02	NEG	0.2	NEG
CH004	Chivi	Caprine	>5	F	5	YES	N/A	A	0.01	NEG	0.05	NEG	0.17	NEG
CH005	Chivi	Caprine	>5	F	2	NO	N/A	A	0.02	NEG	0.22	NEG	0.16	NEG
CH006	Chivi	Caprine	4-5	F	4	NO	N/A	A	0.02	NEG	0.01	NEG	0.17	NEG
CH007	Chivi	Caprine	4-5	F	4	NO	N/A	A	0.03	NEG	0.02	NEG	0.04	NEG
CH008	Chivi	Caprine	2-3	F	1	NO	N/A	A	0.04	NEG	0.23	NEG	0.12	NEG
CH009	Chivi	Caprine	4-5	F	4	NO	N/A	A	0.03	NEG	0.22	NEG	0.18	NEG
CH010	Chivi	Caprine	4-5	F	4	NO	N/A	A	0.03	NEG	0.33	NEG	0.31	NEG
CH011	Chivi	Caprine	>5	F	5	NO	N/A	A	0.06	NEG	0.02	NEG	0.14	NEG
CH012	Chivi	Caprine	1-2	F	1	NO	N/A	A	0.04	NEG	0.42	DOU	0.2	NEG
CH013	Chivi	Caprine	1-2	F	1	NO	N/A	A	0.01	NEG	0.34	NEG	0.17	NEG
CH014	Chivi	Caprine	1-2	F	1	NO	N/A	A	0.01	NEG	0.01	NEG	0.13	NEG
CH015	Chivi	Caprine	2-3	F	2	NO	N/A	A	0.04	NEG	0.11	NEG	0.03	NEG
CH016	Chivi	Caprine	1-2	F	1	NO	N/A	A	0.02	NEG	0.18	NEG	0.1	NEG
CH017	Chivi	Caprine	1-2	F	1	NO	N/A	A	0.01	NEG	0.02	NEG	0.1	NEG
CH018	Chivi	Caprine	1-2	F	1	NO	N/A	A	0.03	NEG	0.08	NEG	0.09	NEG
CH019	Chivi	Caprine	1-2	F	1	NO	N/A	A	0.05	NEG	0.07	NEG	0.03	NEG
CH020	Chivi	Caprine	1-2	F	1	NO	N/A	A	0.03	NEG	0.25	NEG	0.11	NEG
CH021	Chivi	Caprine	1-2	F	1	NO	N/A	B	0.01	NEG	0.21	NEG	0.15	NEG
CH022	Chivi	Caprine	4-5	F	4	NO	N/A	B	0.04	NEG	0.68	POS	0.46	NEG
CH023	Chivi	Caprine	4-5	F	4	NO	N/A	B	0.01	NEG	0.83	POS	0.11	NEG
CH024	Chivi	Caprine	4-5	F	4	NO	N/A	B	0.02	NEG	0.06	NEG	0.42	NEG
CH025	Chivi	Caprine	3-4	F	2	NO	N/A	B	0.01	NEG	0.74	POS	0.62	POS
CH026	Chivi	Caprine	>5	F	5	NO	N/A	B	0.01	NEG	0.24	NEG	0.06	NEG
CH027	Chivi	Caprine	1-2	F	1	NO	N/A	B	0.01	NEG	0.06	NEG	0.12	NEG
CH028	Chivi	Caprine	4-5	F	4	NO	N/A	B	0.04	NEG	0.2	NEG	0.2	NEG
CH029	Chivi	Caprine	1-2	F	1	NO	N/A	B	0.01	NEG	0.43	DOU	0.16	NEG
CH030	Chivi	Caprine	3-4	F	1	NO	N/A	B	0.01	NEG	0.36	NEG	0.4	NEG
CH031	Chivi	Caprine	4-5	F	3	YES	N/A	C	0.07	NEG	0.01	NEG	0.19	NEG
CH032	Chivi	Caprine	4-5	F	3	YES	N/A	C	0.01	NEG	0.28	NEG	0.29	NEG
CH033	Chivi	Caprine	2-3	F	2	YES	N/A	C	0.02	NEG	0.37	NEG	0.23	NEG
CH034	Chivi	Caprine	3-4	F	3	NO	N/A	C	0.08	NEG	0.11	NEG	0.22	NEG
CH035	Chivi	Caprine	3-4	F	3	NO	N/A	C	0.01	NEG	0.22	NEG	0.28	NEG
CH036	Chivi	Caprine	3-4	F	3	NO	N/A	C	0.05	NEG	0.05	NEG	0.3	NEG
CH037	Chivi	Caprine	3-4	F	2	NO	N/A	C	0.01	NEG	0.25	NEG	0.12	NEG
CH038	Chivi	Caprine	2-3	F	1	NO	N/A	C	0.03	NEG	0.17	NEG	0.32	NEG
CH039	Chivi	Caprine	>5	F	5	NO	N/A	C	0.06	NEG	0.23	NEG	0.45	NEG
CH040	Chivi	Caprine	>5	F	5	NO	N/A	C	0.17	NEG	0.09	NEG	0.12	NEG
CH041	Chivi	Caprine	>5	F	3	NO	N/A	C	0.01	NEG	0.37	NEG	0.18	NEG
CH042	Chivi	Caprine	2-3	F	2	NO	N/A	C	0.02	NEG	0.05	NEG	0.01	NEG
CH043	Chivi	Caprine	2-3	F	1	NO	N/A	C	0.01	NEG	0.26	NEG	0.02	NEG
CH044	Chivi	Caprine	3-4	F	2	NO	N/A	C	0.01	NEG	0.12	NEG	0.09	NEG
CH045	Chivi	Caprine	4-5	F	3	NO	N/A	C	0.01	NEG	0.18	NEG	0.08	NEG
CH046	Chivi	Caprine	2-3	F	1	YES	N/A	D	0.01	NEG	0.22	NEG	0.18	NEG
CH047	Chivi	Caprine	2-3	F	1	YES	N/A	D	0.01	NEG	0.21	NEG	0.1	NEG
CH048	Chivi	Caprine	1-2	F	1	NO	N/A	D	0.03	NEG	0.05	NEG	0.03	NEG
CH049	Chivi	Caprine	4-5	F	3	NO	N/A	D	0.04	NEG	0.07	NEG	0.23	NEG
CH050	Chivi	Caprine	4-5	F	2	NO	N/A	D	0.05	NEG	0.05	NEG	0.1	NEG
CH051	Chivi	Caprine	4-5	F	4	NO	N/A	D	0.03	NEG	0.05	NEG	0.3	NEG
CH052	Chivi	Caprine	3-4	F	2	NO	N/A	D	0.01	NEG	0.56	POS	0.3	NEG
CH053	Chivi	Caprine	>5	F	3	NO	N/A	D	0.02	NEG	0.93	POS	0.12	NEG
CH054	Chivi	Caprine	2-3	F	1	YES	N/A	E	0.02	NEG	0.32	NEG	0.28	NEG
CH055	Chivi	Caprine	1-2	F	1	YES	N/A	E	0.03	NEG	0.77	POS	0.06	NEG
CH056	Chivi	Caprine	1-2	F	1	YES	N/A	E	0.03	NEG	0.23	NEG	0.35	NEG
CH057	Chivi	Caprine	1-2	F	1	YES	N/A	E	0.02	NEG	0.37	NEG	0.19	NEG
CH058	Chivi	Caprine	3-4	F	3	NO	N/A	E	0.02	NEG	0.67	POS	0.02	NEG
CH059	Chivi	Caprine	4-5	M	N/A	N/A	YES	E	0.02	NEG	0.64	POS	0.35	NEG
CH060	Chivi	Caprine	3-4	F	2	NO	N/A	E	0.01	NEG	0.06	NEG	0.14	NEG
CH061	Chivi	Caprine	4-5	F	3	NO	N/A	E	0.01	NEG	0.08	NEG	0.85	POS
CH062	Chivi	Caprine	3-4	F	3	NO	N/A	E	0.06	NEG	0.01	NEG	0.11	NEG
CH063	Chivi	Caprine	3-4	F	3	NO	N/A	E	0.04	NEG	0.53	POS	0.46	NEG
CH064	Chivi	Caprine	4-5	F	4	NO	N/A	E	0.06	NEG	0.03	NEG	0.07	NEG
CH065	Chivi	Caprine	3-4	F	0	NO	N/A	E	0.01	NEG	0.03	NEG	0.1	NEG
CH066	Chivi	Caprine	2-3	F	2	YES	N/A	E	0.01	NEG	0.4	NEG	0.2	NEG
CH067	Chivi	Caprine	4-5	F	3	NO	N/A	E	0.01	NEG	0.13	NEG	0.17	NEG
CH068	Chivi	Caprine	4-5	F	3	NO	N/A	E	0.14	NEG	0.07	NEG	0.27	NEG
CH069	Chivi	Caprine	4-5	F	5	NO	N/A	E	0.08	NEG	0.5	POS	0.25	NEG
CH070	Chivi	Caprine	>5	F	4	NO	N/A	E	0.01	NEG	0.1	NEG	0.7	POS
CH071	Chivi	Caprine	4-5	F	4	NO	N/A	E	0.01	NEG	0.04	NEG	0.03	NEG
CH072	Chivi	Caprine	3-4	F	3	NO	N/A	E	0.02	NEG	0.06	NEG	0.12	NEG
CH073	Chivi	Caprine	>5	F	5	NO	N/A	E	0.02	NEG	0.01	NEG	0.12	NEG
CH074	Chivi	Caprine	1-2	F	1	NO	N/A	F	0.02	NEG	0.07	NEG	0.01	NEG
CH075	Chivi	Caprine	4-5	F	3	NO	N/A	F	0.03	NEG	0.75	POS	0.21	NEG
CH076	Chivi	Caprine	1-2	F	1	NO	N/A	F	0.02	NEG	0.18	NEG	0.13	NEG
CH077	Chivi	Caprine	4-5	F	2	NO	N/A	F	0.01	NEG	0.43	DOU	0.22	NEG
CH078	Chivi	Caprine	1-2	F	1	NO	N/A	G	0.08	NEG	0.1	NEG	0.52	DOU
CH079	Chivi	Caprine	4-5	F	5	NO	N/A	G	0.02	NEG	0.01	NEG	0.16	NEG
CH080	Chivi	Caprine	3-4	F	2	NO	N/A	G	0.01	NEG	0.04	NEG	0.05	NEG
CH081	Chivi	Caprine	4-5	F	4	NO	N/A	G	0.03	NEG	0.03	NEG	0.02	NEG
CH082	Chivi	Caprine	4-5	F	3	NO	N/A	G	0.06	NEG	0.13	NEG	0.21	NEG
CH083	Chivi	Caprine	3-4	F	2	NO	N/A	G	0.01	NEG	0.13	NEG	0.01	NEG
CH084	Chivi	Caprine	4-5	F	2	YES	N/A	H	0.01	NEG	0.01	NEG	0.1	NEG
CH085	Chivi	Caprine	4-5	F	3	NO	N/A	H	0.02	NEG	0.55	POS	0.27	NEG
CH086	Chivi	Caprine	3-4	F	2	NO	N/A	H	0.01	NEG	0.04	NEG	1.32	POS
CH087	Chivi	Caprine	>5	F	4	NO	N/A	H	0.08	NEG	0.03	NEG	0.19	NEG
CH088	Chivi	Caprine	1-2	F	1	NO	N/A	H	0.01	NEG	0.28	NEG	0.01	NEG
CH089	Chivi	Caprine	>5	F	5	NO	N/A	H	0.01	NEG	0.11	NEG	0.19	NEG
CH090	Chivi	Caprine	1-2	F	1	NO	N/A	H	0.01	NEG	0.41	DOU	0.13	NEG
CH091	Chivi	Caprine	4-5	F	3	NO	N/A	H	0.03	NEG	0.26	NEG	2.05	POS
CH092	Chivi	Caprine	1-2	F	1	NO	N/A	H	0.01	NEG	0.01	NEG	0.2	NEG
CH093	Chivi	Caprine	3-4	F	1	NO	N/A	H	0.01	NEG	0.08	NEG	0.17	NEG
CH094	Chivi	Caprine	4-5	F	3	YES	N/A	I	0.01	NEG	0.32	NEG	0.35	NEG
CH095	Chivi	Caprine	3-4	F	2	NO	N/A	I	0.05	NEG	0.01	NEG	0.01	NEG
CH096	Chivi	Caprine	2-3	F	1	NO	N/A	I	0.05	NEG	0.14	NEG	0.16	NEG
CH097	Chivi	Caprine	2-3	F	1	NO	N/A	I	0.06	NEG	0.08	NEG	0.08	NEG
CH098	Chivi	Caprine	3-4	F	2	NO	N/A	I	0.05	NEG	0.04	NEG	0.42	NEG
CH099	Chivi	Caprine	4-5	F	3	NO	N/A	I	0.03	NEG	0.13	NEG	0.16	NEG
CH100	Chivi	Caprine	4-5	F	2	NO	N/A	I	0.01	NEG	0.01	NEG	0.11	NEG
CH101	Chivi	Caprine	>5	F	5	NO	N/A	I	0.07	NEG	0.12	NEG	0.16	NEG
CH102	Chivi	Caprine	4-5	F	3	NO	N/A	I	0.01	NEG	0.07	NEG	0.1	NEG
CH103	Chivi	Caprine	3-4	F	2	NO	N/A	I	0.04	NEG	0.39	NEG	0.19	NEG
CH104	Chivi	Caprine	>5	F	4	YES	N/A	J	0.11	NEG	0.01	NEG	0.19	NEG
CH105	Chivi	Caprine	3-4	F	2	YES	N/A	J	0.09	NEG	0.15	NEG	0.35	NEG
CH106	Chivi	Caprine	4-5	F	3	YES	N/A	J	0.02	NEG	0.48	DOU	0.14	NEG
CH107	Chivi	Caprine	4-5	F	3	YES	N/A	J	0.49	NEG	0.06	NEG	0.14	NEG
CH108	Chivi	Caprine	4-5	F	3	YES	N/A	J	0.04	NEG	0.89	POS	0.5	NEG
CH109	Chivi	Caprine	1-2	F	1	YES	N/A	J	0.03	NEG	0.69	POS	0.34	NEG
CH110	Chivi	Caprine	3-4	F	2	NO	N/A	J	0.01	NEG	0.47	DOU	0.23	NEG
CH111	Chivi	Caprine	3-4	F	2	NO	N/A	J	0.03	NEG	0.1	NEG	0.12	NEG
CH112	Chivi	Caprine	1-2	F	1	NO	N/A	J	0.01	NEG	1.3	POS	0.29	NEG
CH113	Chivi	Caprine	4-5	F	3	NO	N/A	J	0.04	NEG	0.03	NEG	0.13	NEG
CH114	Chivi	Caprine	1-2	F	1	YES	N/A	K	0.02	NEG	0.08	NEG	0.07	NEG
CH115	Chivi	Caprine	3-4	F	2	YES	N/A	K	0.05	NEG	0.01	NEG	0.21	NEG
CH116	Chivi	Caprine	3-4	F	2	NO	N/A	K	0.03	NEG	0.34	NEG	0.02	NEG
CH117	Chivi	Caprine	4-5	F	3	NO	N/A	K	0.01	NEG	0.18	NEG	0.12	NEG
CH118	Chivi	Caprine	4-5	F	3	NO	N/A	K	0.04	NEG	0.9	POS	0.19	NEG
CH119	Chivi	Caprine	1-2	F	1	NO	N/A	K	0.07	NEG	0.11	NEG	0.08	NEG
CH120	Chivi	Caprine	1-2	F	1	NO	N/A	K	0.01	NEG	0.93	POS	0.24	NEG
CH121	Chivi	Caprine	2-3	F	2	NO	N/A	K	0.06	NEG	0.02	NEG	0.3	NEG
CH122	Chivi	Caprine	3-4	F	3	NO	N/A	K	0.03	NEG	0.05	NEG	0.06	NEG
CH123	Chivi	Caprine	2-3	F	2	NO	N/A	K	0.05	NEG	0.04	NEG	0.3	NEG
CH124	Chivi	Caprine	3-4	F	3	NO	N/A	L	0.03	NEG	0.3	NEG	0.24	NEG
CH125	Chivi	Caprine	4-5	F	3	NO	N/A	L	0.01	NEG	0.09	NEG	0.08	NEG
CH126	Chivi	Caprine	4-5	F	3	NO	N/A	L	0.03	NEG	1.45	POS	0.36	NEG
CH127	Chivi	Caprine	4-5	F	3	NO	N/A	L	0.03	NEG	0.4	NEG	0.11	NEG
CH128	Chivi	Caprine	4-5	F	3	NO	N/A	L	0.04	NEG	0.05	NEG	0.14	NEG
CH129	Chivi	Caprine	3-4	F	2	NO	N/A	L	0.02	NEG	0.27	NEG	0.15	NEG
CH130	Chivi	Caprine	3-4	F	2	NO	N/A	L	0.1	NEG	0.23	NEG	0.13	NEG
CH131	Chivi	Caprine	3-4	F	2	NO	N/A	L	0.05	NEG	0.07	NEG	0.06	NEG
CH132	Chivi	Caprine	2-3	F	2	NO	N/A	L	0.05	NEG	0.6	POS	0.64	POS
CH133	Chivi	Caprine	4-5	F	3	YES	N/A	L	0.01	NEG	0.37	NEG	0.21	NEG
CH134	Chivi	Caprine	3-4	F	2	NO	N/A	L	0.01	NEG	0.1	NEG	0.52	DOU
CH135	Chivi	Caprine	4-5	F	3	NO	N/A	L	0.01	NEG	0.07	NEG	0.4	NEG
CH136	Chivi	Caprine	4-5	F	3	NO	N/A	L	0.07	NEG	0.09	NEG	0.16	NEG
CH137	Chivi	Caprine	4-5	F	2	NO	N/A	L	0.01	NEG	0.04	NEG	0.11	NEG
CH138	Chivi	Caprine	2-3	F	1	NO	N/A	L	0.02	NEG	0.36	NEG	0.69	POS
ZV001	Zvimba	Caprine	1-2	F	1	NO	N/A	M	0.01	NEG	0.16	NEG	0.33	NEG
ZV002	Zvimba	Caprine	4-5	F	2	NO	N/A	M	0.1	NEG	0.15	NEG	0.04	NEG
ZV003	Zvimba	Caprine	1-2	F	1	YES	N/A	M	0.01	NEG	0.27	NEG	0.26	NEG
ZV004	Zvimba	Caprine	2-3	F	2	NO	N/A	M	0.05	NEG	0.13	NEG	0.04	NEG
ZV005	Zvimba	Caprine	4-5	F	2	NO	N/A	M	0.05	NEG	0.01	NEG	0.24	NEG
ZV006	Zvimba	Caprine	1-2	F	1	NO	N/A	M	0.05	NEG	0.68	POS	0.15	NEG
ZV007	Zvimba	Caprine	1-2	F	1	NO	N/A	M	0.03	NEG	0.33	NEG	0.05	NEG
ZV008	Zvimba	Caprine	3-4	F	2	NO	N/A	M	0.01	NEG	0.08	NEG	0.05	NEG
ZV009	Zvimba	Caprine	1-2	F	2	YES	N/A	M	0.05	NEG	0.12	NEG	0.12	NEG
ZV010	Zvimba	Caprine	2-3	F	1	YES	N/A	M	0.03	NEG	0.28	NEG	0.13	NEG
ZV011	Zvimba	Caprine	3-4	F	2	NO	N/A	M	0.06	NEG	0.17	NEG	0.09	NEG
ZV012	Zvimba	Caprine	2-3	F	2	YES	N/A	M	0.03	NEG	0.05	NEG	0.1	NEG
ZV013	Zvimba	Caprine	4-5	F	3	NO	N/A	M	0.07	NEG	0.43	DOU	0.06	NEG
ZV014	Zvimba	Caprine	4-5	F	3	YES	N/A	M	0.09	NEG	0.03	NEG	0.05	NEG
ZV015	Zvimba	Caprine	1-2	F	1	NO	N/A	M	0.03	NEG	0.46	DOU	0.21	NEG
ZV016	Zvimba	Caprine	1-2	F	1	YES	N/A	M	0.12	NEG	0.4	NEG	0.12	NEG
ZV017	Zvimba	Caprine	3-4	F	1	NO	N/A	M	0.04	NEG	0.17	NEG	0.21	NEG
ZV018	Zvimba	Caprine	4-5	F	1	NO	N/A	N	0.02	NEG	0.01	NEG	0.07	NEG
ZV019	Zvimba	Caprine	3-4	F	1	NO	N/A	N	0.02	NEG	0.28	NEG	0.54	DOU
ZV020	Zvimba	Caprine	1-2	F	1	YES	N/A	N	0.01	NEG	0.18	NEG	0.09	NEG
ZV021	Zvimba	Caprine	1-2	F	1	YES	N/A	N	0.03	NEG	0.14	NEG	0.19	NEG
ZV022	Zvimba	Caprine	1-2	F	1	NO	N/A	N	0.01	NEG	0.24	NEG	0.08	NEG
ZV023	Zvimba	Caprine	2-3	F	2	NO	N/A	N	0.16	NEG	0.01	NEG	0.23	NEG
ZV024	Zvimba	Caprine	3-4	F	1	NO	N/A	N	0.02	NEG	0.12	NEG	0.18	NEG
ZV025	Zvimba	Caprine	1-2	F	1	NO	N/A	N	0.04	NEG	0.4	NEG	0.12	NEG
ZV026	Zvimba	Caprine	1-2	F	1	NO	N/A	N	0.03	NEG	0.03	NEG	0.1	NEG
ZV027	Zvimba	Caprine	1-2	F	1	NO	N/A	N	0.02	NEG	0.17	NEG	0.15	NEG
ZV028	Zvimba	Caprine	1-2	F	1	NO	N/A	N	0.01	NEG	0.03	NEG	0.1	NEG
ZV029	Zvimba	Caprine	1-2	F	1	NO	N/A	N	0.13	NEG	0.24	NEG	0.16	NEG
ZV030	Zvimba	Caprine	2-3	F	2	NO	N/A	N	0.01	NEG	0.4	NEG	0.3	NEG
ZV031	Zvimba	Caprine	1-2	F	1	NO	N/A	N	0.02	NEG	0.1	NEG	0.24	NEG
ZV032	Zvimba	Caprine	1-2	F	1	YES	N/A	N	0.02	NEG	0.21	NEG	0.04	NEG
ZV033	Zvimba	Caprine	1-2	F	1	NO	N/A	N	0.02	NEG	0.36	NEG	0.05	NEG
ZV034	Zvimba	Caprine	1-2	F	1	YES	N/A	N	0.02	NEG	0.08	NEG	0.14	NEG
ZV035	Zvimba	Caprine	2-3	F	2	NO	N/A	N	0.07	NEG	0.18	NEG	0.06	NEG
ZV036	Zvimba	Caprine	1-2	F	1	YES	N/A	N	0.04	NEG	0.01	NEG	0.26	NEG
ZV037	Zvimba	Caprine	1-2	F	1	NO	N/A	N	0.02	NEG	0.04	NEG	0.14	NEG
ZV038	Zvimba	Caprine	4-5	F	3	NO	N/A	N	0.01	NEG	0.01	NEG	0.05	NEG
ZV039	Zvimba	Caprine	2-3	F	1	NO	N/A	N	0.08	NEG	0.29	NEG	0.21	NEG
ZV040	Zvimba	Caprine	4-5	F	3	NO	N/A	O	0.04	NEG	0.08	NEG	0.19	NEG
ZV041	Zvimba	Caprine	4-5	F	2	NO	N/A	O	0.04	NEG	0.03	NEG	0.08	NEG
ZV042	Zvimba	Caprine	4-5	F	2	NO	N/A	O	0.1	NEG	0.06	NEG	0.26	NEG
ZV043	Zvimba	Caprine	4-5	F	3	YES	N/A	O	0.02	NEG	0.03	NEG	0.19	NEG
ZV044	Zvimba	Caprine	3-4	F	1	NO	N/A	O	0.01	NEG	0.13	NEG	0.08	NEG
ZV045	Zvimba	Caprine	4-5	F	2	YES	N/A	O	0.06	NEG	0.07	NEG	0.15	NEG
ZV046	Zvimba	Caprine	3-4	F	2	NO	N/A	O	0.01	NEG	0.08	NEG	0.06	NEG
ZV047	Zvimba	Caprine	1-2	F	1	NO	N/A	O	0.02	NEG	0.08	NEG	0.2	NEG
ZV048	Zvimba	Caprine	1-2	F	1	NO	N/A	O	0.04	NEG	0.25	NEG	0.04	NEG
ZV049	Zvimba	Caprine	3-4	M	N/A	N/A	NO	O	0.03	NEG	0.08	NEG	0.08	NEG
ZV050	Zvimba	Caprine	1-2	M	N/A	N/A	YES	O	0.01	NEG	0.1	NEG	0.26	NEG
ZV051	Zvimba	Caprine	4-5	F	3	NO	N/A	O	0.02	NEG	0.41	DOU	0.19	NEG
ZV052	Zvimba	Caprine	3-4	F	2	NO	N/A	O	0.03	NEG	0.04	NEG	0.08	NEG
ZV053	Zvimba	Caprine	2-3	F	1	NO	N/A	O	0.04	NEG	0.23	NEG	0.15	NEG
ZV054	Zvimba	Caprine	4-5	F	2	NO	N/A	O	0.02	NEG	0.17	NEG	0.4	NEG
ZV055	Zvimba	Caprine	3-4	F	2	NO	N/A	O	0.03	NEG	0.06	NEG	0.17	NEG
ZV056	Zvimba	Caprine	3-4	F	2	NO	N/A	O	0.01	NEG	0.23	NEG	0.34	NEG
ZV057	Zvimba	Caprine	4-5	F	3	YES	N/A	O	0.03	NEG	0.22	NEG	0.01	NEG
ZV058	Zvimba	Caprine	4-5	F	3	NO	N/A	O	0.05	NEG	0.11	NEG	0.04	NEG
ZV059	Zvimba	Caprine	3-4	F	2	NO	N/A	O	0.01	NEG	0.2	NEG	0.06	NEG
ZV060	Zvimba	Caprine	3-4	F	3	YES	N/A	O	0.01	NEG	0.46	DOU	0.01	NEG
ZV061	Zvimba	Caprine	4-5	F	3	NO	N/A	O	0.05	NEG	0.03	NEG	0.26	NEG
ZV062	Zvimba	Caprine	4-5	F	2	NO	N/A	P	0.02	NEG	0.06	NEG	0.04	NEG
ZV063	Zvimba	Caprine	4-5	F	3	YES	N/A	P	0.06	NEG	0.09	NEG	0.24	NEG
ZV064	Zvimba	Caprine	3-4	F	3	NO	N/A	P	0.03	NEG	0.09	NEG	0.15	NEG
ZV065	Zvimba	Caprine	4-5	F	3	NO	N/A	P	0.05	NEG	0.06	NEG	0.24	NEG
ZV066	Zvimba	Caprine	4-5	F	3	YES	N/A	P	0.02	NEG	0.01	NEG	0.25	NEG
ZV067	Zvimba	Caprine	4-5	F	2	NO	N/A	P	0.01	NEG	0.03	NEG	0.05	NEG
ZV068	Zvimba	Caprine	4-5	F	2	YES	N/A	P	0.02	NEG	0.06	NEG	0.17	NEG
ZV069	Zvimba	Caprine	>5	F	4	NO	N/A	P	0.01	NEG	0.17	NEG	0.06	NEG
ZV070	Zvimba	Caprine	4-5	F	3	YES	N/A	P	0.03	NEG	0.1	NEG	0.08	NEG
ZV071	Zvimba	Caprine	4-5	F	3	NO	N/A	P	0.01	NEG	0.05	NEG	0.13	NEG
ZV072	Zvimba	Caprine	4-5	F	3	NO	N/A	P	0.01	NEG	0.06	NEG	0.04	NEG
ZV073	Zvimba	Caprine	4-5	F	2	YES	N/A	P	0.04	NEG	0.06	NEG	0.21	NEG
ZV074	Zvimba	Caprine	3-4	F	2	NO	N/A	P	0.02	NEG	0.07	NEG	0.11	NEG
ZV075	Zvimba	Caprine	3-4	F	1	NO	N/A	P	0.01	NEG	0.12	NEG	0.04	NEG
ZV076	Zvimba	Caprine	3-4	F	2	NO	N/A	P	0.05	NEG	0.11	NEG	0.02	NEG
ZV077	Zvimba	Caprine	3-4	F	2	NO	N/A	P	0.01	NEG	0.06	NEG	0.17	NEG
ZV078	Zvimba	Caprine	3-4	F	2	NO	N/A	P	0.01	NEG	0.19	NEG	0.17	NEG
ZV079	Zvimba	Caprine	>5	F	6	YES	N/A	P	0.04	NEG	0.07	NEG	0.18	NEG
ZV080	Zvimba	Caprine	4-5	F	3	YES	N/A	P	0.04	NEG	0.11	NEG	0.17	NEG
ZV081	Zvimba	Caprine	3-4	F	2	NO	N/A	P	0.03	NEG	0.13	NEG	0.18	NEG
ZV082	Zvimba	Caprine	3-4	F	2	NO	N/A	P	0.02	NEG	0.01	NEG	0.05	NEG
ZV083	Zvimba	Caprine	2-3	F	1	NO	N/A	P	0.02	NEG	0.04	NEG	0.07	NEG
ZV084	Zvimba	Caprine	2-3	F	1	NO	N/A	P	0.06	NEG	0.17	NEG	0.1	NEG
ZV085	Zvimba	Caprine	2-3	F	1	NO	N/A	Q	0.02	NEG	0.14	NEG	0.18	NEG
ZV086	Zvimba	Caprine	4-5	F	3	YES	N/A	Q	0.02	NEG	0.39	NEG	0.16	NEG
ZV087	Zvimba	Caprine	3-4	F	2	NO	N/A	Q	0.01	NEG	0.01	NEG	0.22	NEG
ZV088	Zvimba	Caprine	2-3	F	1	NO	N/A	Q	0.01	NEG	0.04	NEG	0.25	NEG
ZV089	Zvimba	Caprine	3-4	F	2	YES	N/A	Q	0.06	NEG	0.09	NEG	0.13	NEG
ZV090	Zvimba	Caprine	3-4	F	2	NO	N/A	Q	0.05	NEG	0.13	NEG	0.25	NEG
ZV091	Zvimba	Caprine	4-5	F	3	NO	N/A	Q	0.01	NEG	0.23	NEG	0.22	NEG
ZV092	Zvimba	Caprine	2-3	F	1	NO	N/A	Q	0.05	NEG	0.06	NEG	0.01	NEG
ZV093	Zvimba	Caprine	>5	F	4	NO	N/A	Q	0.04	NEG	0.23	NEG	0.29	NEG
ZV094	Zvimba	Caprine	4-5	F	2	NO	N/A	Q	0.01	NEG	0.17	NEG	0.23	NEG
ZV095	Zvimba	Caprine	2-3	F	1	NO	N/A	Q	0.01	NEG	0.11	NEG	0.01	NEG
ZV096	Zvimba	Caprine	3-4	F	2	NO	N/A	Q	0.05	NEG	0.08	NEG	0.16	NEG
ZV097	Zvimba	Caprine	3-4	F	2	NO	N/A	Q	0.03	NEG	0.25	NEG	0.38	NEG
ZV098	Zvimba	Caprine	2-3	M	N/A	N/A	NO	Q	0.02	NEG	0.07	NEG	0.17	NEG
ZV099	Zvimba	Caprine	3-4	F	1	NO	N/A	Q	0.04	NEG	0.13	NEG	0.16	NEG
ZV100	Zvimba	Caprine	2-3	F	2	YES	N/A	Q	0.02	NEG	0.08	NEG	0.1	NEG
ZV101	Zvimba	Caprine	>5	F	5	NO	N/A	Q	0.05	NEG	0.1	NEG	0.05	NEG
ZV102	Zvimba	Caprine	4-5	F	3	NO	N/A	Q	0.03	NEG	0.05	NEG	0.05	NEG
ZV103	Zvimba	Caprine	4-5	F	3	NO	N/A	Q	0.02	NEG	0.15	NEG	0.18	NEG
ZV104	Zvimba	Caprine	1-2	F	1	NO	N/A	Q	0.01	NEG	0.01	NEG	0.22	NEG
ZV105	Zvimba	Caprine	1-2	M	N/A	N/A	NO	Q	0.02	NEG	0.03	NEG	0.09	NEG
ZV106	Zvimba	Caprine	3-4	F	3	YES	N/A	R	0.01	NEG	0.09	NEG	0.17	NEG
ZV107	Zvimba	Caprine	4-5	F	3	NO	N/A	R	0.01	NEG	0.45	DOU	0.06	NEG
ZV108	Zvimba	Caprine	2-3	F	2	NO	N/A	R	0.01	NEG	0.19	NEG	0.17	NEG
ZV109	Zvimba	Caprine	1-2	F	1	NO	N/A	R	0.03	NEG	0.36	NEG	0.12	NEG
ZV110	Zvimba	Caprine	2-3	F	2	NO	N/A	R	0.06	NEG	0.32	NEG	0.25	NEG
ZV111	Zvimba	Caprine	2-3	F	2	NO	N/A	R	0.01	NEG	0.06	NEG	0.15	NEG
ZV112	Zvimba	Caprine	1-2	F	1	NO	N/A	R	0.08	NEG	0.29	NEG	0.01	NEG
ZV113	Zvimba	Caprine	1-2	F	1	NO	N/A	R	0.02	NEG	0.28	NEG	0.33	NEG
ZV114	Zvimba	Caprine	2-3	F	1	NO	N/A	R	0.47	NEG	0.36	NEG	0.16	NEG
ZV115	Zvimba	Caprine	1-2	F	1	NO	N/A	R	0.01	NEG	0.06	NEG	0.3	NEG
ZV116	Zvimba	Caprine	3-4	F	2	NO	N/A	R	0.05	NEG	0.01	NEG	0.09	NEG
ZV117	Zvimba	Caprine	3-4	F	2	NO	N/A	R	0.05	NEG	0.12	NEG	0.03	NEG
ZV118	Zvimba	Caprine	2-3	F	1	NO	N/A	R	0.01	NEG	0.14	NEG	0.05	NEG
ZV119	Zvimba	Caprine	3-4	F	2	NO	N/A	R	0.01	NEG	0.01	NEG	0.02	NEG
ZV120	Zvimba	Caprine	3-4	F	2	NO	N/A	R	0.01	NEG	0.05	NEG	0.04	NEG
ZV121	Zvimba	Caprine	3-4	F	2	YES	N/A	R	0.05	NEG	0.19	NEG	0.12	NEG
ZV122	Zvimba	Caprine	4-5	F	3	NO	N/A	R	0.05	NEG	0.17	NEG	0.14	NEG
ZV123	Zvimba	Caprine	4-5	F	2	NO	N/A	R	1.04	NEG	0.17	NEG	0.11	NEG
ZV124	Zvimba	Caprine	3-4	F	2	NO	N/A	R	0.01	NEG	0.09	NEG	0.04	NEG
ZV125	Zvimba	Caprine	2-3	F	1	NO	N/A	R	0.07	NEG	0.72	POS	0.15	NEG
ZV126	Zvimba	Ovine	>5	F	5	YES	N/A	S	0.04	NEG	0.07	NEG	0.01	NEG
ZV127	Zvimba	Ovine	4-5	M	N/A	N/A	NO	S	0.02	NEG	0.14	NEG	0.01	NEG
ZV128	Zvimba	Ovine	2-3	F	1	NO	N/A	S	0.07	NEG	0.01	NEG	0.24	NEG
ZV129	Zvimba	Ovine	4-5	F	3	NO	N/A	S	0.12	NEG	0.1	NEG	0.25	NEG
ZV130	Zvimba	Ovine	4-5	F	2	NO	N/A	S	0.02	NEG	0.11	NEG	0.26	NEG
ZV131	Zvimba	Ovine	4-5	F	3	NO	N/A	S	0.04	NEG	0.23	NEG	0.07	NEG
ZV132	Zvimba	Ovine	4-5	F	3	NO	N/A	S	0.03	NEG	0.06	NEG	0.23	NEG
ZV133	Zvimba	Ovine	>5	F	5	YES	N/A	S	0.01	NEG	0.07	NEG	0.06	NEG
ZV134	Zvimba	Ovine	4-5	F	3	NO	N/A	S	0.01	NEG	0.1	NEG	0.22	NEG
ZV135	Zvimba	Ovine	4-5	F	4	NO	N/A	S	0.11	NEG	0.06	NEG	0.17	NEG
ZV136	Zvimba	Ovine	3-4	F	2	NO	N/A	S	0.03	NEG	0.06	NEG	0.2	NEG
ZV137	Zvimba	Ovine	2-3	F	1	NO	N/A	S	0.01	NEG	0.02	NEG	0.18	NEG
ZV138	Zvimba	Ovine	2-3	F	2	NO	N/A	S	0.06	NEG	0.11	NEG	0.26	NEG
ZV139	Zvimba	Ovine	3-4	F	2	NO	N/A	S	0.01	NEG	0.07	NEG	0.04	NEG
ZV140	Zvimba	Ovine	3-4	F	2	NO	N/A	S	0.04	NEG	0.05	NEG	0.24	NEG
ZV141	Zvimba	Ovine	1-2	M	N/A	N/A	NO	S	0.05	NEG	0.15	NEG	0.23	NEG
ZV142	Zvimba	Ovine	1-2	M	N/A	N/A	YES	S	0.01	NEG	0.05	NEG	0.24	NEG
ZV143	Zvimba	Ovine	3-4	M	N/A	N/A	YES	S	0.02	NEG	0.12	NEG	0.24	NEG
ZV144	Zvimba	Ovine	4-5	F	2	NO	N/A	S	0.03	NEG	0.08	NEG	0.01	NEG
ZV145	Zvimba	Ovine	3-4	F	2	YES	N/A	S	0.03	NEG	0.07	NEG	0.24	NEG
ZV146	Zvimba	Ovine	4-5	F	2	NO	N/A	S	0.05	NEG	0.02	NEG	0.15	NEG
ZV147	Zvimba	Ovine	3-4	F	2	YES	N/A	S	0.1	NEG	0.02	NEG	0.24	NEG
ZV148	Zvimba	Ovine	1-2	F	1	NO	N/A	S	0.09	NEG	0.11	NEG	0.22	NEG
ZV149	Zvimba	Ovine	2-3	F	1	NO	N/A	T	0.03	NEG	0.04	NEG	0.35	NEG
ZV150	Zvimba	Ovine	2-3	F	1	NO	N/A	T	0.02	NEG	0.08	NEG	0.05	NEG
ZV151	Zvimba	Ovine	4-5	M	N/A	N/A	NO	T	0.05	NEG	0.07	NEG	0.23	NEG
ZV152	Zvimba	Ovine	4-5	M	N/A	N/A	YES	T	0.02	NEG	0.07	NEG	0.41	NEG
ZV153	Zvimba	Ovine	4-5	F	3	YES	N/A	T	0.03	NEG	0.11	NEG	0.01	NEG
ZV154	Zvimba	Ovine	4-5	M	N/A	N/A	YES	T	0.1	NEG	0.05	NEG	0.24	NEG
ZV155	Zvimba	Ovine	4-5	F	3	YES	N/A	T	0.01	NEG	0.18	NEG	0.2	NEG
ZV156	Zvimba	Ovine	2-3	F	1	NO	N/A	T	0.01	NEG	0.5	POS	0.2	NEG
ZV157	Zvimba	Ovine	3-4	F	2	NO	N/A	T	0.02	NEG	0.14	NEG	0.1	NEG
ZV158	Zvimba	Ovine	4-5	F	3	NO	N/A	T	0.02	NEG	0.21	NEG	0.09	NEG
ZV159	Zvimba	Ovine	4-5	F	3	NO	N/A	T	0.02	NEG	0.04	NEG	0.11	NEG
ZV160	Zvimba	Ovine	2-3	F	1	NO	N/A	T	0.01	NEG	0.13	NEG	0.04	NEG
ZV161	Zvimba	Ovine	2-3	F	1	NO	N/A	T	0.02	NEG	0.14	NEG	0.11	NEG
ZV162	Zvimba	Ovine	1-2	F	1	NO	N/A	T	0.01	NEG	0.01	NEG	0.12	NEG
MA001	Makoni	Caprine	>5	F	5	YES	N/A	U	0.02	NEG	0.24	NEG	0.18	NEG
MA002	Makoni	Caprine	>5	F	4	YES	N/A	U	1.71	POS	0.01	NEG	0.2	NEG
MA003	Makoni	Caprine	3-4	F	3	NO	N/A	U	0.01	NEG	0.1	NEG	0.1	NEG
MA004	Makoni	Caprine	1-2	F	1	YES	N/A	U	0.03	NEG	0.01	NEG	0.18	NEG
MA005	Makoni	Caprine	3-4	F	3	NO	N/A	U	0.26	NEG	0.04	NEG	0.26	NEG
MA006	Makoni	Caprine	>5	F	4	YES	N/A	U	0.11	NEG	0.02	NEG	0.01	NEG
MA007	Makoni	Caprine	1-2	F	1	NO	N/A	U	0.02	NEG	0.28	NEG	0.19	NEG
MA008	Makoni	Caprine	3-4	F	2	NO	N/A	U	0.35	NEG	0.16	NEG	0.22	NEG
MA009	Makoni	Caprine	>5	F	4	YES	N/A	U	0.01	NEG	0.02	NEG	0.2	NEG
MA010	Makoni	Caprine	>5	F	5	YES	N/A	U	0.6	NEG	0.01	NEG	0.03	NEG
MA011	Makoni	Caprine	>5	F	5	YES	N/A	U	1.21	POS	0.07	NEG	0.02	NEG
MA012	Makoni	Caprine	>5	F	4	NO	N/A	U	0.01	NEG	0.31	NEG	0.06	NEG
MA013	Makoni	Caprine	>5	F	4	NO	N/A	U	0.08	NEG	0.26	NEG	0.24	NEG
MA014	Makoni	Caprine	>5	F	5	NO	N/A	U	0.7	NEG	0.1	NEG	0.19	NEG
MA015	Makoni	Caprine	>5	F	5	YES	N/A	U	0.15	NEG	0.13	NEG	0.2	NEG
MA016	Makoni	Caprine	>5	F	4	NO	N/A	U	1.4	POS	0.12	NEG	0.22	NEG
MA017	Makoni	Caprine	>5	F	4	NO	N/A	U	0.05	NEG	0.03	NEG	0.17	NEG
MA018	Makoni	Caprine	3-4	F	2	YES	N/A	U	0.04	NEG	0.06	NEG	0.21	NEG
MA019	Makoni	Caprine	3-4	F	3	NO	N/A	U	0.02	NEG	0.29	NEG	0.15	NEG
MA020	Makoni	Caprine	1-2	F	1	YES	N/A	U	0.01	NEG	0.16	NEG	0.23	NEG
MA021	Makoni	Caprine	>5	F	4	YES	N/A	U	1.36	POS	0.07	NEG	0.21	NEG
MA022	Makoni	Caprine	>5	F	5	YES	N/A	U	0.29	NEG	0.29	NEG	0.05	NEG
MA023	Makoni	Caprine	>5	F	4	YES	N/A	U	1.08	NEG	0.01	NEG	0.24	NEG
MA024	Makoni	Caprine	4-5	F	3	YES	N/A	U	0.33	NEG	0.06	NEG	0.17	NEG
MA025	Makoni	Caprine	>5	F	4	NO	N/A	U	1.2	POS	0.13	NEG	0.18	NEG
MA026	Makoni	Caprine	4-5	F	3	NO	N/A	U	1.62	POS	0.06	NEG	0.16	NEG
MA027	Makoni	Caprine	>5	F	4	NO	N/A	U	0.01	NEG	0.12	NEG	0.24	NEG
MA028	Makoni	Caprine	>5	F	5	YES	N/A	U	0.36	NEG	0.01	NEG	0.13	NEG
MA029	Makoni	Caprine	>5	F	4	NO	N/A	U	0.15	NEG	0.03	NEG	0.18	NEG
MA030	Makoni	Caprine	>5	F	5	NO	N/A	U	1.2	POS	0.09	NEG	0.19	NEG
MA031	Makoni	Caprine	4-5	F	3	YES	N/A	U	0.01	NEG	0.07	NEG	0.23	NEG
MA032	Makoni	Caprine	>5	F	4	NO	N/A	U	0.01	NEG	0.21	NEG	0.27	NEG
MA033	Makoni	Caprine	4-5	F	3	NO	N/A	U	0.07	NEG	0.05	NEG	0.01	NEG
MA034	Makoni	Caprine	>5	F	5	YES	N/A	U	0.94	NEG	0.06	NEG	0.01	NEG
MA035	Makoni	Caprine	4-5	F	3	YES	N/A	U	0.02	NEG	0.14	NEG	0.17	NEG
MA036	Makoni	Caprine	>5	F	4	YES	N/A	U	0.2	NEG	0.03	NEG	0.2	NEG
MA037	Makoni	Caprine	2-3	F	2	NO	N/A	V	0.02	NEG	0.13	NEG	0.01	NEG
MA038	Makoni	Caprine	1-2	F	1	NO	N/A	V	0.01	NEG	0.01	NEG	0.23	NEG
MA039	Makoni	Ovine	4-5	F	3	NO	N/A	W	0.48	NEG	0.16	NEG	0.06	NEG
MA040	Makoni	Ovine	4-5	F	3	NO	N/A	W	0.75	NEG	0.28	NEG	0.31	NEG
MA041	Makoni	Ovine	4-5	F	3	NO	N/A	W	1.21	POS	0.01	NEG	0.21	NEG
MA042	Makoni	Ovine	>5	F	4	YES	N/A	W	0.01	NEG	0.18	NEG	0.08	NEG
MA043	Makoni	Ovine	>5	F	4	YES	N/A	W	0.01	NEG	0.19	NEG	0.27	NEG
MA044	Makoni	Ovine	>5	F	4	NO	N/A	W	1.48	POS	0.05	NEG	0.02	NEG
MA045	Makoni	Ovine	>5	F	4	NO	N/A	W	1.28	POS	0.12	NEG	0.15	NEG
MA046	Makoni	Ovine	>5	F	4	YES	N/A	W	0.88	NEG	0.31	NEG	0.1	NEG
MA047	Makoni	Ovine	4-5	F	4	YES	N/A	W	0.13	NEG	0.15	NEG	0.22	NEG
MA048	Makoni	Ovine	4-5	F	3	NO	N/A	W	0.04	NEG	0.1	NEG	0.03	NEG
MA049	Makoni	Ovine	4-5	F	3	NO	N/A	W	0.02	NEG	0.06	NEG	0.19	NEG
MA050	Makoni	Ovine	2-3	F	1	NO	N/A	W	0.07	NEG	0.2	NEG	0.24	NEG
MA051	Makoni	Ovine	1-2	F	1	NO	N/A	W	0.01	NEG	0.01	NEG	0.26	NEG
MA052	Makoni	Ovine	3-4	F	3	NO	N/A	W	0.43	NEG	0.15	NEG	0.14	NEG
MA053	Makoni	Ovine	3-4	F	3	YES	N/A	W	0.01	NEG	0.28	NEG	0.28	NEG
MA054	Makoni	Ovine	3-4	F	3	YES	N/A	W	1.07	NEG	0.3	NEG	0.13	NEG
MA055	Makoni	Ovine	3-4	F	2	NO	N/A	W	0.01	NEG	0.01	NEG	0.26	NEG
MA056	Makoni	Ovine	3-4	M	N/A	N/A	YES	W	0.09	NEG	0.07	NEG	0.02	NEG
MA057	Makoni	Ovine	1-2	F	1	NO	N/A	W	0.02	NEG	0.01	NEG	0.27	NEG
MA058	Makoni	Ovine	1-2	F	1	NO	N/A	W	0.01	NEG	0.02	NEG	0.01	NEG
MA059	Makoni	Ovine	2-3	F	1	NO	N/A	X	0.06	NEG	0.15	NEG	0.21	NEG
MA060	Makoni	Ovine	1-2	F	1	NO	N/A	X	0.02	NEG	0.01	NEG	0.21	NEG
MA061	Makoni	Ovine	2-3	F	1	YES	N/A	X	0.14	NEG	0.33	NEG	0.4	NEG
MA062	Makoni	Ovine	3-4	F	3	YES	N/A	X	0.04	NEG	0.15	NEG	0.18	NEG
MA063	Makoni	Ovine	4-5	F	3	NO	N/A	X	0.04	NEG	0.73	POS	0.31	NEG
MA064	Makoni	Ovine	2-3	F	1	YES	N/A	X	0.04	NEG	0.03	NEG	0.17	NEG
GR001	Abattoir	Caprine	>5	F	5	NO	N/A	Y	0.66	NEG	0.84	POS	0.25	NEG
GR002	Abattoir	Caprine	3-4	F	2	NO	N/A	Y	1.41	POS	0.35	NEG	0.17	NEG
GR003	Abattoir	Caprine	4-5	F	3	YES	N/A	Y	1.31	POS	0.01	NEG	0.14	NEG
GR004	Abattoir	Caprine	3-4	F	2	NO	N/A	Y	1.53	POS	0.12	NEG	0.17	NEG
GR005	Abattoir	Caprine	2-3	F	2	NO	N/A	Y	1.06	NEG	0.35	NEG	0.16	NEG
GR006	Abattoir	Caprine	>5	F	4	YES	N/A	Y	1.33	POS	1.07	POS	0.34	NEG
GR007	Abattoir	Caprine	4-5	F	3	NO	N/A	Y	1.55	POS	0.25	NEG	0.08	NEG
GR008	Abattoir	Caprine	>5	F	5	YES	N/A	Y	0.76	NEG	0.08	NEG	0.2	NEG
GR009	Abattoir	Caprine	>5	F	4	YES	N/A	Y	0.09	NEG	0.32	NEG	0.44	NEG
GR010	Abattoir	Caprine	3-4	F	3	YES	N/A	Y	1.49	POS	0.08	NEG	0.19	NEG
GR011	Abattoir	Caprine	>5	F	5	YES	N/A	Y	1.61	POS	0.05	NEG	0.3	NEG
GR012	Abattoir	Caprine	4-5	F	3	YES	N/A	Y	1.22	POS	0.01	NEG	0.2	NEG
GR013	Abattoir	Caprine	>5	F	5	YES	N/A	Y	1.08	NEG	0.13	NEG	0.17	NEG
GR014	Abattoir	Caprine	2-3	F	1	NO	N/A	Y	1.24	POS	0.37	NEG	0.59	DOU
GR015	Abattoir	Caprine	3-4	F	2	NO	N/A	Y	1.96	POS	0.11	NEG	0.21	NEG
GR016	Abattoir	Caprine	>5	F	4	YES	N/A	Y	1.43	POS	0.04	NEG	0.2	NEG
GR017	Abattoir	Caprine	4-5	F	3	YES	N/A	Y	1.33	POS	0.04	NEG	0.37	NEG
GR018	Abattoir	Caprine	4-5	F	3	NO	N/A	Y	0.68	NEG	0.04	NEG	0.16	NEG
GR019	Abattoir	Caprine	4-5	F	3	NO	N/A	Y	1.62	POS	0.11	NEG	0.19	NEG
GR020	Abattoir	Caprine	3-4	F	2	NO	N/A	Y	1.56	POS	0.09	NEG	0.01	NEG
GR021	Abattoir	Caprine	>5	F	4	YES	N/A	Y	1.58	POS	0.42	NEG	0.24	NEG
GR022	Abattoir	Caprine	4-5	F	4	NO	N/A	Y	1.16	NEG	0.15	NEG	0.38	NEG
GR023	Abattoir	Caprine	2-3	F	2	NO	N/A	Y	0.31	NEG	0.1	NEG	0.14	NEG
GR024	Abattoir	Caprine	2-3	F	1	YES	N/A	Y	1.39	POS	0.23	NEG	0.22	NEG
GR025	Abattoir	Caprine	3-4	F	3	YES	N/A	Y	1.43	POS	0.13	NEG	0.19	NEG
GR026	Abattoir	Caprine	4-5	F	3	NO	N/A	Y	1.58	POS	0.01	NEG	0.21	NEG
GR027	Abattoir	Caprine	4-5	F	3	NO	N/A	Y	1.87	POS	0.04	NEG	0.65	POS
GR028	Abattoir	Caprine	3-4	F	2	YES	N/A	Y	1.68	POS	0.83	POS	0.33	NEG
GR029	Abattoir	Caprine	2-3	F	3	YES	N/A	Y	1.4	POS	0.15	NEG	0.2	NEG
GR030	Abattoir	Caprine	3-4	F	2	YES	N/A	Y	1.47	POS	0.49	DOU	0.16	NEG
GR031	Abattoir	Caprine	3-4	F	2	YES	N/A	Y	1.5	POS	0.31	NEG	0.24	NEG
GR032	Abattoir	Caprine	2-3	F	1	YES	N/A	Y	1.54	POS	0.08	NEG	0.03	NEG
GR033	Abattoir	Caprine	2-3	F	2	NO	N/A	Y	1.33	POS	0.09	NEG	0.39	NEG
GR034	Abattoir	Caprine	>5	F	5	NO	N/A	Y	1.52	POS	0.68	POS	0.3	NEG
